# Supplementary material for: Human Injuries Associated with the Transport of Horses by Road
Source: Animals (Basel). 2023 May 10;13(10):1594. doi: 10.3390/ani13101594 (PMC10215915; doi:10.3390/ani13101594)
Supplement: Supplementary file 1 [file animals-13-01594-s001.zip]

Archive with 2 entries (2 files):
- Table S1 New_Zealand_Horse_Transport_and_Injury_Survey.pdf
- Table S2 Frequency table of variable associations with human injuries during equine transport.pdf
